# Supplementary material for: The LIFE STREAMS Project for the Recovery of the Native Mediterranean Trout in Six Italian Pilot Areas: Planning and Adoption of Conservation Actions
Source: Biology (Basel). 2025 May 20;14(5):573. doi: 10.3390/biology14050573 (PMC12109421; doi:10.3390/biology14050573)
Supplement: Supplementary file 1 [file biology-14-00573-s001.zip]

Archive with 3 entries (3 files):
- Carosi_etal-Supplementary File S1.pdf
- Carosi_etal-Supplementary Table S1.pdf
- Carosi_etal-Supplementary Table S2.pdf
